# Supplementary material for: The Prognostic and Predictive Significance of Tumor-Infiltrating Memory T Cells Is Reversed in High-Risk HNSCC
Source: Cells. 2022 Jun 17;11(12):1960. doi: 10.3390/cells11121960 (PMC9221945; doi:10.3390/cells11121960)
Supplement: Supplementary file 1 [file cells-11-01960-s001.zip]

Archive with 1 entries (1 files):
- cells-1756772-supplementary.png
